# Supplementary material for: Patient-Reported Outcome Measures in Clinical Practice for Tooth Wear: A Literature Review
Source: J Clin Med. 2025 Jul 8;14(14):4816. doi: 10.3390/jcm14144816 (PMC12296020; doi:10.3390/jcm14144816)
Supplement: Supplementary file 1 [file jcm-14-04816-s001.zip]

Archive with 1 entries (1 files):
- jcm-3707300-supplementary.pdf
